# Supplementary material for: Patient preferences for treatments in hormone receptor-positive/HER2-negative metastatic breast cancer in Italy: a discrete choice experiment study
Source: BMC Cancer. 2025 May 22;25:920. doi: 10.1186/s12885-025-14308-4 (PMC12101022; doi:10.1186/s12885-025-14308-4)
Supplement: Supplementary file 3 — Supplementary Material 3: Supplemental Table 1. Competitive set used for relative treatment (1L) preference scores. Supplemental Table 2. Competitive set used for relative treatment (2L+) preference scores. [file 12885_2025_14308_MOESM3_ESM.xlsx]

## Sheet: Table S1
Supplemental Table 1. Competitive set used for relative treatment (1L) preference scores.
1L	Palbociclib/letrozole	Ribociclib/letrozole	Ribociclib/fulvestrant	Ribociclib + goserelin / (tamoxifen or NSAI)	Abemaciclib/NSAI	Ribociclib/letrozole
PFS (mean)	28	25	34	24	28	27
Risk of neutropenia (%)	80	74	70	76	44	75
Risk of alopecia (%)	33	33	19	19	28	20
Risk of vomiting (%)	16	29	27	16	30	20
Risk of diarrhea (%)	26	35	29	20	82	21
Risk of Grade ¾ side effects (%)	76	78	29	77	58	76
Mode of administration	Daily oral pills taken indefinitely	Daily oral pills taken indefinitely	Daily oral pills + intramuscular injection (into muscle) every 4 weeks, taken indefinitely	Daily oral pills taken indefinitely	Daily oral pills taken indefinitely	Daily oral pills taken indefinitely
TRIAL	PALOMA-2	MONALEESA-2	MONALEESA-3 (1L patients for efficacy results)	MONALEESA-7	MONARCH 3	CompLEEment-1
NSAI: Non-Steroidal Aromatase Inhibitor.

## Sheet: Table S2
Supplemental Table 2. Competitive set used for relative treatment (2L+) preference scores.
2L+	Talazoparib	Ribociclib/ fulvestrant	Olaparib	Everolimus/ exemestane	Palbociclib/ fulvestrant	Fulvestrant	Abemaciclib/ fulvestrant	Fulvestrant	Fulvestrant	Sacituzumab/ govitecan	Trastuzumab/ deruxtecan
						pre-menopausal		post-menopausal	post-menopausal
PFS (mean)	9	15	7	8	10	4	17	9	9	6	10
Risk of neutropenia (%)	36	70	27	31	81	4	46	2	4	70	33
Risk of alopecia (%)	27	19	3	10	17	6	16	5	2	46	38
Risk of vomiting (%)	27	27	32	17	17	15	26	13	10	19	34
Risk of diarrhea (%)	23	29	21	34	21	19	86	20	25	57	22
Risk of Grade ¾ side effects (%)	57	29	38	41	69	18	66	17	27	74	57
Mode of administration	Daily oral pills taken indefinitely	Daily oral pills + intramuscular injection (into muscle) every 4 weeks, taken indefinitely	Daily oral pills taken indefinitely	Daily oral pills taken indefinitely	Daily oral pills + intramuscular injection (into muscle) every 4 weeks, taken indefinitely	Intramuscular injection (into muscle) every 4 weeks taken indefinitely	Daily oral pills + intramuscular injection (into muscle) every 4 weeks, taken indefinitely	Intramuscular injection (into muscle) every 4 weeks taken indefinitely	Intramuscular injection (into muscle) every 4 weeks taken indefinitely	Intravenous injection (into a vein) every 3 weeks taken indefinitely	Intravenous injection (into a vein) every 3 weeks taken indefinitely
TRIAL	EMBRACA	MONALEESA-3 (2L patients)	OlympiAD	BOLERO-2	PALOMA-3	PALOMA-3	MONARCH 2	MONALEESA-3	MONARCH-2	TROPICS-02	Destiny-Breast04
